# Supplementary material for: JASPAR 2026: expansion of transcription factor binding profiles and integration of deep learning models
Source: Nucleic Acids Res. 2025 Dec 2;54(D1):D184–93. doi: 10.1093/nar/gkaf1209 (PMC12807658; doi:10.1093/nar/gkaf1209)
Supplement: gkaf1209_Supplemental_Files [file gkaf1209_supplemental_files.zip]

Archive with 2 entries (2 files):
- JASPAR_2026_supplementary.pdf
- JASPAR_2026_supplementary_table_3.xlsx
