# Supplementary material for: JASPAR 2026: expansion of transcription factor binding profiles and integration of deep learning models
Source: Nucleic Acids Res. 2025 Dec 2;54(D1):D184–93. doi: 10.1093/nar/gkaf1209 (PMC12807658; doi:10.1093/nar/gkaf1209)
Supplement: gkaf1209_Supplemental_Files [file gkaf1209_supplemental_files.zip › JASPAR_2026_supplementary_table_3.xlsx]

## Sheet: suppl_table_3
TF Name	Number of models	ENCODE IDs
ARNT2	1	ENCSR267TGY
ATF2	8	ENCSR047BUZ,ENCSR961PPA,ENCSR217HTK,ENCSR000BQU,ENCSR014ARU,ENCSR869IUD,ENCSR000BQK,ENCSR908HWZ
ATF3	8	ENCSR028UIU,ENCSR205FOW,ENCSR632DCH,ENCSR402ZCY,ENCSR000BNU,ENCSR000BUG,ENCSR568ZXG,ENCSR480LIS
ATF4	5	ENCSR803PAI,ENCSR044UJJ,ENCSR288ZFV,ENCSR145TSJ,ENCSR965SHB
BACH1	2	ENCSR636MKU,ENCSR740NPG
BATF	1	ENCSR000BGT
BCL11A	1	ENCSR021DJC
BCL6	1	ENCSR759BDG
BHLHA15	1	ENCSR888QFJ
BHLHE40	7	ENCSR000DZJ,ENCSR000BID,ENCSR987MTA,ENCSR000EDT,ENCSR000EGV,ENCSR000DYJ,ENCSR957KYB
BNC2	1	ENCSR754GYI
CEBPA	1	ENCSR142IGM
CEBPB	26	ENCSR216GEB,ENCSR416QLJ,ENCSR000EEE,ENCSR000BSR,ENCSR269IUA,ENCSR000EDA,ENCSR701TCU,ENCSR000BSD,ENCSR000EHE,ENCSR190VMK,ENCSR000EBV,ENCSR375BUB,ENCSR000BQI,ENCSR474DCX,ENCSR000EEX,ENCSR606ZTC,ENCSR000BUB,ENCSR447ZMS,ENCSR752AQK,ENCSR000BRQ,ENCSR000EFM,ENCSR182OZC,ENCSR853DWE,ENCSR299ILN,ENCSR000BTT,ENCSR000DYI
CEBPD	1	ENCSR520MCD
CEBPG	5	ENCSR490LWA,ENCSR639IIZ,ENCSR094ZCF,ENCSR620VIC,ENCSR058DRG
CLOCK	3	ENCSR699YFX,ENCSR934JDG,ENCSR228OQM
CREB1	14	ENCSR112ALD,ENCSR897JAS,ENCSR000BSO,ENCSR000BSN,ENCSR000BRA,ENCSR000BUR,ENCSR214ZAV,ENCSR000BRB,ENCSR620DUQ,ENCSR000BVL,ENCSR471WXT,ENCSR000BRC,ENCSR331ORD,ENCSR000BUF
CREB3L1	1	ENCSR109YGM
CREM	2	ENCSR839XZU,ENCSR077DKV
CTCF	439	ENCSR000DVA,ENCSR266CJT,ENCSR773JBP,ENCSR000AOO,ENCSR074SFL,ENCSR000DND,ENCSR687APM,ENCSR138FTN,ENCSR298ZPF,ENCSR296JFK,ENCSR130TQM,ENCSR907BES,ENCSR610UDC,ENCSR000DTI,ENCSR027HML,ENCSR092VKJ,ENCSR000DYD,ENCSR544APK,ENCSR000DLB,ENCSR336VBV,ENCSR252QYR,ENCSR791AYW,ENCSR443NWG,ENCSR000AOA,ENCSR391ZKN,ENCSR718SDR,ENCSR236YGF,ENCSR216SIK,ENCSR266ZUX,ENCSR619WGF,ENCSR000BNO,ENCSR341OQG,ENCSR689LFJ,ENC…
CUX1	4	ENCSR000DYR,ENCSR000EFO,ENCSR017CEO,ENCSR178NTX
DMTF1	1	ENCSR015KAM
E2F1	5	ENCSR000EVM,ENCSR153DWR,ENCSR563LLO,ENCSR717ZZW,ENCSR000EVJ
E2F4	7	ENCSR264OKN,ENCSR000EVL,ENCSR368GJN,ENCSR000DYY,ENCSR000DOR,ENCSR000EWL,ENCSR924LSO
E2F6	5	ENCSR000EWJ,ENCSR000BSI,ENCSR000BTC,ENCSR000BLI,ENCSR000EVK
E2F8	4	ENCSR634GEO,ENCSR953DVM,ENCSR793HVL,ENCSR897ZXU
E4F1	2	ENCSR731LHZ,ENCSR439WAF
EBF1	2	ENCSR000DZQ,ENCSR000BGU
EGR1	11	ENCSR024CNP,ENCSR000BMQ,ENCSR000BRZ,ENCSR026GSW,ENCSR211LTF,ENCSR736BUG,ENCSR000BUX,ENCSR000BNE,ENCSR000BJA,ENCSR290ZOS,ENCSR000BSQ
ELF1	14	ENCSR000BSS,ENCSR000BTA,ENCSR000BMD,ENCSR502OEK,ENCSR000BMB,ENCSR502NRF,ENCSR000BVH,ENCSR744CXJ,ENCSR475SOC,ENCSR000BMZ,ENCSR841NDX,ENCSR321VGW,ENCSR975SSR,ENCSR000BPT
ELF2	1	ENCSR594HXD
ELF4	5	ENCSR498JCG,ENCSR980HGI,ENCSR778QLY,ENCSR494ZGC,ENCSR638QHV
ELK1	5	ENCSR717QSS,ENCSR382WLL,ENCSR000EFU,ENCSR000DZB,ENCSR000ECI
ELK4	1	ENCSR000EVI
ESR1	6	ENCSR000BQD,ENCSR000BKN,ENCSR000BIY,ENCSR000BQR,ENCSR463GOT,ENCSR000BJS
ESRRA	5	ENCSR000DYQ,ENCSR954WVZ,ENCSR029OPK,ENCSR486IFJ,ENCSR267NVP
ETS1	4	ENCSR000BKQ,ENCSR000BPU,ENCSR000BKA,ENCSR534VHI
ETV1	1	ENCSR277DMR
ETV4	2	ENCSR714YZG,ENCSR537FDJ
ETV5	2	ENCSR971EWR,ENCSR096IIB
ETV6	4	ENCSR000FCE,ENCSR626VUC,ENCSR124BJR,ENCSR029TLS
FEZF1	1	ENCSR827NWO
FOS	8	ENCSR569XNP,ENCSR000DOP,ENCSR000EVU,ENCSR000FAI,ENCSR000DOO,ENCSR124AIG,ENCSR000DOT,ENCSR000DON
FOSL1	4	ENCSR239ZLZ,ENCSR000BTE,ENCSR000BMV,ENCSR767NGL
FOSL2	19	ENCSR000BVB,ENCSR593DGU,ENCSR535HFQ,ENCSR000BUI,ENCSR775UFR,ENCSR249EYB,ENCSR103UVU,ENCSR067XTW,ENCSR900RUE,ENCSR546KCN,ENCSR448TVS,ENCSR000BQO,ENCSR242EWU,ENCSR000BHP,ENCSR686HIU,ENCSR330IJE,ENCSR274WRI,ENCSR563GCV,ENCSR111ZXV
FOXA1	12	ENCSR126YEB,ENCSR000BMO,ENCSR267DFA,ENCSR324RCI,ENCSR000BKY,ENCSR000BRD,ENCSR819LHG,ENCSR000BLE,ENCSR735KEY,ENCSR094WHO,ENCSR000BPX,ENCSR865RXA
FOXA2	6	ENCSR066EBK,ENCSR310NYI,ENCSR080XEY,ENCSR000BNI,ENCSR490AMH,ENCSR000BRE
FOXA3	3	ENCSR788DXU,ENCSR231ZVN,ENCSR092OVN
FOXF2	1	ENCSR445FHB
FOXK1	2	ENCSR352RXE,ENCSR603BJQ
FOXK2	3	ENCSR171FUX,ENCSR508DQA,ENCSR302AWT
FOXP4	2	ENCSR232LLP,ENCSR507RVF
FOXS1	1	ENCSR326AQV
GABPA	14	ENCSR000BIW,ENCSR350ORK,ENCSR269TNX,ENCSR331HPA,ENCSR038RXU,ENCSR000BTG,ENCSR000BLO,ENCSR000BUK,ENCSR000BTK,ENCSR000BJK,ENCSR038GMB,ENCSR290MUH,ENCSR000BHS,ENCSR000BPY
GATA2	7	ENCSR000EYB,ENCSR257RKC,ENCSR897LDT,ENCSR000EWG,ENCSR706VOO,ENCSR000DKA,ENCSR000BKM
GATA3	4	ENCSR000BTH,ENCSR423RTK,ENCSR000BST,ENCSR000BMX
GATA4	1	ENCSR590CNM
GFI1	1	ENCSR849FVL
GLIS2	1	ENCSR535DIA
HES1	2	ENCSR091JXL,ENCSR109ODF
HINFP	2	ENCSR619GFP,ENCSR621PAN
HLF	1	ENCSR528PSI
HMBOX1	1	ENCSR757IIU
HNF1A	2	ENCSR800QIT,ENCSR633HRJ
HNF1B	1	ENCSR127XTZ
HNF4A	5	ENCSR601OGE,ENCSR469FBY,ENCSR445QRF,ENCSR000EEU,ENCSR000BLF
HNF4G	3	ENCSR000BNJ,ENCSR297GII,ENCSR793EHQ
HOXD13	1	ENCSR418XXL
HSF1	2	ENCSR000EET,ENCSR062HDL
HSF2	1	ENCSR764ZBK
IRF1	4	ENCSR000EGL,ENCSR000EGK,ENCSR890DSP,ENCSR854MCV
IRF2	3	ENCSR604UJV,ENCSR376WCJ,ENCSR645ZWR
JUN	27	ENCSR793HZD,ENCSR612GKD,ENCSR000EFS,ENCSR192PBJ,ENCSR991VVW,ENCSR000EZT,ENCSR747VUU,ENCSR176EXN,ENCSR991RJM,ENCSR000EEK,ENCSR000EZX,ENCSR996DUT,ENCSR628MQN,ENCSR000EDG,ENCSR000EFA,ENCSR000EGH,ENCSR110UPH,ENCSR000EZW,ENCSR708DGM,ENCSR946WBN,ENCSR048CVK,ENCSR783THJ,ENCSR664ZHF,ENCSR022WVP,ENCSR716SJK,ENCSR090RGB,ENCSR000FAH
JUND	15	ENCSR000EDH,ENCSR000DYS,ENCSR000BVO,ENCSR282ZLP,ENCSR196HGZ,ENCSR000BSA,ENCSR000EGN,ENCSR000BSU,ENCSR837GTK,ENCSR000DJX,ENCSR000BGK,ENCSR000BSK,ENCSR000EEI,ENCSR000EBZ,ENCSR000EIB
KLF1	2	ENCSR550HCT,ENCSR859BMR
KLF10	1	ENCSR006GAQ
KLF12	1	ENCSR552YWL
KLF4	1	ENCSR265WJC
KLF7	1	ENCSR604VWJ
KLF8	1	ENCSR635NOQ
KLF9	2	ENCSR076EZB,ENCSR125ZYC
LEF1	1	ENCSR832OGB
MAFF	3	ENCSR000EEC,ENCSR140DSL,ENCSR000EGI
MAFG	2	ENCSR818DQV,ENCSR708KAA
MAFK	9	ENCSR000EGX,ENCSR555PBN,ENCSR000DYV,ENCSR541WQI,ENCSR000EEB,ENCSR000ECK,ENCSR000EBS,ENCSR000EFH,ENCSR000EDZ
MAX	21	ENCSR168DYA,ENCSR000BTM,ENCSR000DZF,ENCSR000ECN,ENCSR000BLP,ENCSR158LJN,ENCSR000EHS,ENCSR000BTJ,ENCSR000BSH,ENCSR000BSJ,ENCSR000BVD,ENCSR000BTY,ENCSR847DIT,ENCSR000FAE,ENCSR000DYG,ENCSR521IID,ENCSR349FYX,ENCSR000EFV,ENCSR000EEZ,ENCSR000EZF,ENCSR000BUL
MAZ	4	ENCSR000DZA,ENCSR000ECL,ENCSR163IUV,ENCSR288IJC
MEF2A	3	ENCSR000BNV,ENCSR000BVC,ENCSR000BKB
MEF2B	1	ENCSR177VFS
MEF2C	1	ENCSR000BNG
MEF2D	1	ENCSR647ZXA
MEIS1	2	ENCSR695WOH,ENCSR186JMM
MEIS2	2	ENCSR830LDY,ENCSR851BNE
MITF	2	ENCSR797SWM,ENCSR000FCB
MLX	1	ENCSR125DAD
MNT	6	ENCSR512NLO,ENCSR390VGH,ENCSR979QYJ,ENCSR663ZZZ,ENCSR261EDU,ENCSR730TBC
MTF1	1	ENCSR194NVP
MXI1	8	ENCSR000EIA,ENCSR000ECU,ENCSR000EGZ,ENCSR000EBR,ENCSR000EFE,ENCSR000EDU,ENCSR934NHU,ENCSR000DZI
MYC	19	ENCSR000DYC,ENCSR000EZV,ENCSR000DMP,ENCSR784BVD,ENCSR744JJU,ENCSR000EHR,ENCSR000DMQ,ENCSR000DMJ,ENCSR000DLZ,ENCSR000EGS,ENCSR000DOM,ENCSR000EZU,ENCSR000EGJ,ENCSR000DMM,ENCSR000FAZ,ENCSR000DOS,ENCSR000FAG,ENCSR000EZD,ENCSR000EBY
MYNN	2	ENCSR707BNG,ENCSR737LTZ
MZF1	1	ENCSR298QUH
NFE2	1	ENCSR000FCC
NFE2L2	4	ENCSR707IUN,ENCSR584GHV,ENCSR197WGI,ENCSR488EES
NFIB	3	ENCSR414WBQ,ENCSR702BYX,ENCSR582ZOA
NFIC	4	ENCSR000BQX,ENCSR000BSV,ENCSR796ITY,ENCSR000BUT
NFIL3	1	ENCSR201GGK
NFIX	1	ENCSR574VJG
NFYA	4	ENCSR163VTS,ENCSR000EGR,ENCSR124APT,ENCSR000DNS
NFYB	5	ENCSR146UIC,ENCSR935GZV,ENCSR000DNR,ENCSR000DNM,ENCSR000EGQ
NFYC	1	ENCSR569ARC
NR2C1	2	ENCSR178DEG,ENCSR742IDN
NR2C2	5	ENCSR000EVS,ENCSR559ZKI,ENCSR454GVT,ENCSR516SWI,ENCSR750LYM
NR2F1	4	ENCSR662EOU,ENCSR136OFY,ENCSR514VYD,ENCSR970NKQ
NR2F2	5	ENCSR338MMB,ENCSR000BRS,ENCSR000BUY,ENCSR000BVM,ENCSR168SMX
NR3C1	19	ENCSR952GOL,ENCSR471EKW,ENCSR000BHG,ENCSR255CTA,ENCSR720DXT,ENCSR385RUW,ENCSR070VXO,ENCSR691GRA,ENCSR424JOE,ENCSR686PFM,ENCSR857QEA,ENCSR000BHE,ENCSR287FWE,ENCSR908AOO,ENCSR000BJC,ENCSR773NQB,ENCSR660RYY,ENCSR919OXR,ENCSR458VTP
NR5A1	1	ENCSR310OZS
NRF1	12	ENCSR000EHH,ENCSR135ANT,ENCSR689JMY,ENCSR998AJK,ENCSR000EDJ,ENCSR837EYC,ENCSR000DZO,ENCSR494TDU,ENCSR000EEH,ENCSR000ECC,ENCSR000EHZ,ENCSR853ADA
ONECUT1	1	ENCSR956OSX
ONECUT2	1	ENCSR661PKJ
OSR2	1	ENCSR324LTM
OTX2	1	ENCSR004HEA
OVOL1	1	ENCSR829WBA
PATZ1	1	ENCSR966ULI
PAX5	2	ENCSR000BHJ,ENCSR000BHD
PAX8	1	ENCSR192AFN
PBX2	3	ENCSR849DFF,ENCSR263DFP,ENCSR633EIC
PBX3	3	ENCSR865HXK,ENCSR000BGR,ENCSR000BVE
PITX1	1	ENCSR374MAS
PKNOX1	4	ENCSR115SMW,ENCSR711XNY,ENCSR233FAG,ENCSR986XYK
POU2F1	1	ENCSR871EQD
POU2F2	2	ENCSR000BGP,ENCSR000BII
PRDM1	3	ENCSR098YLE,ENCSR977FEF,ENCSR000ECY
PRDM4	1	ENCSR443MVV
RELA	8	ENCSR000EBD,ENCSR000EAI,ENCSR000EBM,ENCSR000EAG,ENCSR580HOI,ENCSR000EAQ,ENCSR000EAN,ENCSR664POU
REST	29	ENCSR000ATM,ENCSR000BGF,ENCSR000BHM,ENCSR000BJL,ENCSR000BJO,ENCSR000BMW,ENCSR000BOT,ENCSR000BOX,ENCSR000BPK,ENCSR000BQS,ENCSR000BSP,ENCSR000BTV,ENCSR000BUP,ENCSR000BUU,ENCSR000BVI,ENCSR054JMQ,ENCSR137ZMQ,ENCSR893QWP,ENCSR896UBV,ENCSR892DRK,ENCSR867WPH,ENCSR000BJJ,ENCSR000BMN,ENCSR000BQP,ENCSR000BJP,ENCSR663WAR,ENCSR000BTF,ENCSR000BOZ,ENCSR871KYB
RFX1	5	ENCSR968GIB,ENCSR066TET,ENCSR928API,ENCSR041AXL,ENCSR788XNX
RFX3	1	ENCSR633OVO
RFX5	1	ENCSR000EHY
RUNX1	2	ENCSR588AKU,ENCSR414TYY
RUNX3	1	ENCSR000BRI
SCRT1	1	ENCSR605MGM
SCRT2	1	ENCSR338DGO
SOX13	1	ENCSR715UCI
SP1	7	ENCSR000BJX,ENCSR000BKO,ENCSR000BPE,ENCSR085IXF,ENCSR583CGO,ENCSR000BIR,ENCSR991ELG
SP2	2	ENCSR807LQP,ENCSR946RZN
SP3	1	ENCSR141PZA
SPDEF	1	ENCSR042GSX
SREBF1	3	ENCSR815ZDS,ENCSR897MYK,ENCSR197DJH
SRF	11	ENCSR000BMI,ENCSR000BGE,ENCSR000BVA,ENCSR000BLV,ENCSR000BLK,ENCSR516SMM,ENCSR000BSC,ENCSR582IAO,ENCSR041XML,ENCSR000BIV,ENCSR000BTD
STAT1	1	ENCSR000FAV
STAT3	3	ENCSR000DPB,ENCSR000EDC,ENCSR000DOQ
TBX21	1	ENCSR739IHN
TBX3	2	ENCSR238QRG,ENCSR605YWG
TCF3	1	ENCSR000BQT
TCF4	1	ENCSR922RFY
TCF7	3	ENCSR501DKS,ENCSR444LIN,ENCSR863KUB
TCF7L2	2	ENCSR346BOD,ENCSR000EVQ
TEAD1	4	ENCSR934WOF,ENCSR497JLX,ENCSR228ELU,ENCSR591ASD
TEAD2	1	ENCSR635GTR
TEAD4	10	ENCSR000BRK,ENCSR000BVJ,ENCSR000BRY,ENCSR800JRG,ENCSR285HHZ,ENCSR000BUD,ENCSR000BRP,ENCSR000BUO,ENCSR000BUQ,ENCSR000BSW
TEF	1	ENCSR583KLD
TFAP2B	1	ENCSR630GGD
TFAP4	3	ENCSR103SZL,ENCSR784IMK,ENCSR587BVQ
TFDP1	3	ENCSR558OMR,ENCSR017GBO,ENCSR901VIE
TFE3	2	ENCSR589SNT,ENCSR953KEY
THAP11	1	ENCSR562POI
THRA	2	ENCSR551QJT,ENCSR264CZJ
TP53	1	ENCSR980EGJ
USF1	14	ENCSR000BGI,ENCSR000BTZ,ENCSR099FCQ,ENCSR000BPV,ENCSR000BSX,ENCSR000BIU,ENCSR000BMF,ENCSR000BJB,ENCSR000BVK,ENCSR000BHX,ENCSR000BGM,ENCSR787CHF,ENCSR248QBT,ENCSR000BKT
USF2	12	ENCSR000EHG,ENCSR145QNL,ENCSR000EEF,ENCSR563FBT,ENCSR359NFW,ENCSR000ECW,ENCSR000DZU,ENCSR578KEN,ENCSR000ECD,ENCSR945NFL,ENCSR229QAN,ENCSR513UQG
VEZF1	1	ENCSR189YMA
YY1	18	ENCSR000BKD,ENCSR000BKJ,ENCSR000BKU,ENCSR000BLT,ENCSR000BLZ,ENCSR000BMH,ENCSR000BNP,ENCSR000BNT,ENCSR000BNX,ENCSR000BPM,ENCSR000BSM,ENCSR000BSY,ENCSR000EUM,ENCSR000EWF,ENCSR000EXG,ENCSR382MOM,ENCSR859RAO,ENCSR994YLZ
YY2	1	ENCSR692HSE
ZBTB11	2	ENCSR706BJO,ENCSR882ZTS
ZBTB12	1	ENCSR543KOA
ZBTB24	1	ENCSR396XDF
ZBTB26	1	ENCSR184SVO
ZBTB33	9	ENCSR000BHC,ENCSR000BHR,ENCSR000BKF,ENCSR000BNA,ENCSR000BNY,ENCSR000BPZ,ENCSR000BTS,ENCSR345YWJ,ENCSR516HUP
ZBTB40	7	ENCSR158RYZ,ENCSR189YYK,ENCSR200AWS,ENCSR237VLT,ENCSR318LVG,ENCSR525YFS,ENCSR579YNY
ZBTB42	1	ENCSR232AAR
ZBTB48	1	ENCSR781EQJ
ZBTB5	1	ENCSR786OQY
ZBTB6	1	ENCSR619OUC
ZEB1	4	ENCSR000BND,ENCSR000BVN,ENCSR418KUS,ENCSR909HMT
ZEB2	3	ENCSR004GKA,ENCSR322CFO,ENCSR417VWF
ZFP1	1	ENCSR617POJ
ZKSCAN5	1	ENCSR159BTO
ZKSCAN8	2	ENCSR448UKK,ENCSR808FFI
ZNF133	1	ENCSR283MWQ
ZNF140	1	ENCSR464KFG
ZNF142	1	ENCSR512ECF
ZNF143	7	ENCSR000DZL,ENCSR000EBW,ENCSR000ECO,ENCSR000EGP,ENCSR063FUV,ENCSR427WZJ,ENCSR936XTK
ZNF16	1	ENCSR093HXE
ZNF175	1	ENCSR011PEI
ZNF18	2	ENCSR553ZJQ,ENCSR977HTH
ZNF184	2	ENCSR546IHU,ENCSR640STN
ZNF189	1	ENCSR163RYW
ZNF211	1	ENCSR365DQH
ZNF223	1	ENCSR906PCS
ZNF24	2	ENCSR791AGT,ENCSR984MDV
ZNF248	1	ENCSR338SEM
ZNF263	5	ENCSR000EVD,ENCSR000EWN,ENCSR156JWW,ENCSR313MMD,ENCSR845GGY
ZNF266	1	ENCSR466VYP
ZNF274	6	ENCSR000EUI,ENCSR000EUN,ENCSR000EVX,ENCSR000EWY,ENCSR101FJM,ENCSR178QVJ
ZNF281	3	ENCSR032DGZ,ENCSR214EKV,ENCSR403MJY
ZNF316	1	ENCSR167KBO
ZNF329	1	ENCSR681KXT
ZNF331	1	ENCSR918LRB
ZNF341	1	ENCSR185FOY
ZNF350	1	ENCSR854ORP
ZNF384	1	ENCSR101FJU
ZNF394	1	ENCSR125DNC
ZNF41	1	ENCSR235PYI
ZNF423	2	ENCSR413CVQ,ENCSR477OJI
ZNF436	1	ENCSR335SUD
ZNF444	2	ENCSR038XIA,ENCSR164RIC
ZNF449	1	ENCSR738SLS
ZNF490	1	ENCSR542PZA
ZNF507	1	ENCSR577KQD
ZNF529	1	ENCSR754SOI
ZNF530	1	ENCSR701RXW
ZNF547	1	ENCSR909TSW
ZNF565	1	ENCSR754ALX
ZNF574	2	ENCSR402JAC,ENCSR886YJI
ZNF583	1	ENCSR775EQV
ZNF610	1	ENCSR691TXI
ZNF623	1	ENCSR022IZK
ZNF652	1	ENCSR502GAX
ZNF664	1	ENCSR714LZQ
ZNF680	1	ENCSR307CKC
ZNF70	1	ENCSR207GYC
ZNF707	3	ENCSR017XHZ,ENCSR077TKJ,ENCSR854IPI
ZNF740	3	ENCSR427XYP,ENCSR737UST,ENCSR755ZAY
ZNF75A	1	ENCSR099MNR
ZNF770	2	ENCSR242BGR,ENCSR510GKB
ZNF79	1	ENCSR995FUM
ZSCAN21	1	ENCSR253CKN
ZSCAN25	1	ENCSR037LQB
ZSCAN29	3	ENCSR175SZH,ENCSR412YGM,ENCSR635EXI
ZSCAN4	1	ENCSR211GNP
